# Supplementary material for: An IgY Effectively Prevents Goslings from Virulent GAstV Infection
Source: Vaccines (Basel). 2022 Dec 7;10(12):2090. doi: 10.3390/vaccines10122090 (PMC9781778; doi:10.3390/vaccines10122090)
Supplement: Supplementary file 1 [file vaccines-10-02090-s001.zip]

Archive with 1 entries (1 files):
- vaccines-2045265-supplementary.pdf
